# Supplementary material for: From crisis to responsibility: The role of industry type, leadership style, and regulatory environment in shaping post-COVID-19 CSR initiative
Source: PLoS One. 2024 Apr 18;19(4):e0292732. doi: 10.1371/journal.pone.0292732 (PMC11025823; doi:10.1371/journal.pone.0292732)
Supplement: S1 File — (XLSX) [file pone.0292732.s001.xlsx]

## Sheet: Table 1
		Table 1. Data Normality
		No.	Items	Missing	Mean	Median	Min	Max	Standard Deviation	Excess Kurtosis	Skewness
		1	IT1	0	4.086	4	1	5	1.052	0.874	-0.171
		2	IT2	0	3.579	4	1	5	1.134	-0.256	-0.58
		3	IT3	0	3.968	4	1	5	1.07	0.107	-0.867
		4	IT4	0	3.932	4	1	5	1.038	0.152	-0.827
		5	IT5	0	3.446	4	1	5	1.148	-0.467	-0.423
		6	IT6	0	3.586	4	1	5	1.134	-0.479	-0.495
		7	IT7	0	3.571	4	1	5	1.217	-0.585	-0.544
		8	LS1	0	4.432	5	1	5	0.976	0.803	-0.836
		9	LS2	0	4.193	5	1	5	1.072	0.902	-0.284
		10	LS3	0	3.968	4	1	5	1.196	0.325	-0.096
		11	LS4	0	4.054	4	1	5	1.19	0.463	-0.179
		12	LS5	0	3.904	4	1	5	1.169	-0.01	-0.918
		13	LS6	0	4.043	4	1	5	1.149	0.459	-0.136
		14	RE1	0	4.104	4	1	5	1.099	0.875	-0.246
		15	RE2	0	3.743	4	1	5	1.289	-0.513	-0.747
		16	RE3	0	3.654	4	1	5	1.212	-0.505	-0.629
		17	RE4	0	3.975	4	1	5	1.057	0.237	-0.899
		18	RE5	0	4.032	4	1	5	1.015	0.454	-0.97
		19	RE6	0	3.996	4	1	5	1.047	0.568	-0.006
		20	RE7	0	4.029	4	1	5	1.069	0.546	-0.063
		21	CSR1	0	3.943	4	1	5	1.136	0.296	-0.991
		22	CSR2	0	3.764	4	1	5	1.138	-0.062	-0.785
		23	CSR3	0	3.846	4	1	5	1.141	0.125	-0.9
		24	CSR4	0	4.021	4	1	5	1.183	0.496	-0.161
		25	CSR5	0	3.714	4	1	5	1.104	-0.22	-0.633

## Sheet: Table 2
		Table 2. Factor Loadings
		Items	CSR	Industry Type	Leadership Style	Regulatory Environment
		CSR1	0.904
		CSR2	0.881
		CSR3	0.916
		CSR4	0.788
		CSR5	0.674
		IT1		0.637
		IT2		0.684
		IT3		0.802
		IT4		0.821
		IT5		0.778
		IT6		0.73
		IT7		0.831
		LS1			0.656
		LS2			0.875
		LS3			0.849
		LS4			0.874
		LS5			0.853
		LS6			0.849
		RE1				0.63
		RE2				0.731
		RE3				0.806
		RE4				0.836
		RE5				0.866
		RE6				0.835
		RE7				0.86

## Sheet: Table 3
		Table 3. Cronbach Alpha, Composite Reliability, and Average Variance Extracted
		Variables	Cronbach's Alpha	Composite Reliability	Average Variance Extracted
		CSR	0.84	0.892	0.638
		Industry Type	0.875	0.904	0.574
		Leadership Style	0.908	0.929	0.688
		Regulatory Environment	0.903	0.924	0.638

## Sheet: Table 4
		Table 4. HTMT
		Variables	CSR	Industry Type	Leadership Style	Regulatory Environment
		CSR
		Industry Type	0.762
		Leadership Style	0.643	0.758
		Regulatory Environment	0.665	0.776	0.773

## Sheet: Sheet5
		Table 5. Cross Loadings
		Items	CSR	Industry Type	Leadership Style	Regulatory Environment
		CSR1	0.904	0.603	0.511	0.763
		CSR2	0.881	0.589	0.513	0.757
		CSR3	0.916	0.583	0.507	0.782
		CSR4	0.788	0.45	0.483	0.692
		CSR5	0.374	0.329	0.234	0.3
		IT1	0.348	0.637	0.551	0.435
		IT2	0.461	0.684	0.417	0.444
		IT3	0.501	0.802	0.584	0.571
		IT4	0.492	0.821	0.622	0.581
		IT5	0.528	0.778	0.453	0.552
		IT6	0.492	0.73	0.439	0.475
		IT7	0.598	0.831	0.532	0.585
		LS1	0.254	0.451	0.656	0.355
		LS2	0.425	0.542	0.875	0.562
		LS3	0.49	0.566	0.849	0.568
		LS4	0.499	0.532	0.874	0.608
		LS5	0.563	0.646	0.853	0.68
		LS6	0.563	0.618	0.849	0.672
		RE1	0.426	0.53	0.573	0.63
		RE2	0.607	0.637	0.729	0.731
		RE3	0.691	0.561	0.489	0.806
		RE4	0.73	0.477	0.445	0.836
		RE5	0.732	0.554	0.543	0.866
		RE6	0.749	0.516	0.485	0.835
		RE7	0.804	0.58	0.517	0.86

## Sheet: Sheet6
		Table 6. Hypotheses Testing
		No	Hypotheses	Original Sample	Standard Deviation	T Statistics	P Values
		1	Industry Type -> Regulatory Environment	0.391	0.065	5.995	0
		2	Leadership Style -> Regulatory Environment	0.443	0.063	7.057	0
		3	Regulatory Environment -> CSR	0.856	0.02	42.617	0
		4	Industry Type -> Regulatory Environment -> CSR	0.334	0.058	5.791	0
		5	Leadership Style -> Regulatory Environment -> CSR	0.379	0.055	6.894	0
